# Supplementary material for: Large invertebrate decomposers contribute to faster leaf litter decomposition in Fraxinus excelsior-dominated habitats: Implications of ash dieback
Source: Heliyon. 2024 Mar 5;10(5):e27228. doi: 10.1016/j.heliyon.2024.e27228 (PMC10943353; doi:10.1016/j.heliyon.2024.e27228)
Supplement: Multimedia component 6 [file mmc6.zip]

Archive with 1 entries (1 files):
- Wytham Woods.kml
