# Supplementary material for: Large invertebrate decomposers contribute to faster leaf litter decomposition in Fraxinus excelsior-dominated habitats: Implications of ash dieback
Source: Heliyon. 2024 Mar 5;10(5):e27228. doi: 10.1016/j.heliyon.2024.e27228 (PMC10943353; doi:10.1016/j.heliyon.2024.e27228)
Supplement: Multimedia component 6 [file mmc6.zip › Wytham Woods.kml]

<?xml version="1.0" encoding="UTF-8"?>
<kml xmlns="http://www.opengis.net/kml/2.2" xmlns:gx="http://www.google.com/kml/ext/2.2" xmlns:kml="http://www.opengis.net/kml/2.2" xmlns:atom="http://www.w3.org/2005/Atom">
<Document>
	<name>Wytham Woods.kml</name>
	<Style id="s_ylw-pushpin_hl">
		<IconStyle>
			<scale>1.3</scale>
			<Icon>
				<href>http://maps.google.com/mapfiles/kml/paddle/blu-blank.png</href>
			</Icon>
			<hotSpot x="32" y="1" xunits="pixels" yunits="pixels"/>
		</IconStyle>
		<LabelStyle>
		</LabelStyle>
		<ListStyle>
			<ItemIcon>
				<href>http://maps.google.com/mapfiles/kml/paddle/blu-blank-lv.png</href>
			</ItemIcon>
		</ListStyle>
	</Style>
	<Style id="s_ylw-pushpin">
		<IconStyle>
			<scale>1.1</scale>
			<Icon>
				<href>http://maps.google.com/mapfiles/kml/paddle/blu-blank.png</href>
			</Icon>
			<hotSpot x="32" y="1" xunits="pixels" yunits="pixels"/>
		</IconStyle>
		<LabelStyle>
		</LabelStyle>
		<ListStyle>
			<ItemIcon>
				<href>http://maps.google.com/mapfiles/kml/paddle/blu-blank-lv.png</href>
			</ItemIcon>
		</ListStyle>
	</Style>
	<StyleMap id="m_ylw-pushpin">
		<Pair>
			<key>normal</key>
			<styleUrl>#s_ylw-pushpin</styleUrl>
		</Pair>
		<Pair>
			<key>highlight</key>
			<styleUrl>#s_ylw-pushpin_hl</styleUrl>
		</Pair>
	</StyleMap>
	<Placemark>
		<name>Wytham Woods</name>
		<LookAt>
			<longitude>-1.324705097148638</longitude>
			<latitude>51.76862704988433</latitude>
			<altitude>0</altitude>
			<heading>0.01521266053746095</heading>
			<tilt>0</tilt>
			<range>6090.360678974257</range>
			<gx:altitudeMode>relativeToSeaFloor</gx:altitudeMode>
		</LookAt>
		<styleUrl>#m_ylw-pushpin</styleUrl>
		<Point>
			<gx:drawOrder>1</gx:drawOrder>
			<coordinates>-1.336030432788529,51.7701559168387,0</coordinates>
		</Point>
	</Placemark>
</Document>
</kml>
